# Supplementary material for: Autonomous Sensory Meridian Response self-reporters showed higher scores for cognitive reappraisal as an emotion regulation strategy
Source: PeerJ. 2021 May 26;9:e11474. doi: 10.7717/peerj.11474 (PMC8164417; doi:10.7717/peerj.11474)
Supplement: Supplemental Information 2 [file peerj-09-11474-s002.csv]

	Age	Gender	Nationality	ERQ_1	ERQ_2	ERQ_3	ERQ_4	ERQ_5	ERQ_6	ERQ_7	ERQ_8	ERQ_9	ERQ_10	ASMR15_1	ASMR15_2	ASMR15_3	ASMR15_4	ASMR15_5	ASMR15_6	ASMR15_7	ASMR15_8	ASMR15_9	ASMR15_10	ASMR15_11	ASMR15_12	ASMR15_13	ASMR15_14	ASMR15_15	Do you know what Autonomous Sensory Meridian Response (ASMR) is?	ASMR is defined as a pleasant tingling sensation along the back of the head and neck in response to specific visual and auditory stimuli. Knowing what ASMR is, would you define yourself as someone who feels ASMR?	Have you seen ASMR videos?	How often do you watch / listen to ASMR videos on the internet?	What do you look for when watching / listening to ASMR videos on the internet? (you can check more than one)	Please, if you have a favorite ASMR (that generates a very intense or frequent sensation) enter the link:
1	24	Man	Chilean	5	5	3	2	2	4	3	4	4	2	4	2	2	1	2	1	1	1	1	1	1	4	4	3	1	yes	No	yes	Never	Nothing	NA
2	19	Woman	Mexican	4	7	6	5	6	6	5	6	4	7	5	5	4	3	5	5	5	5	5	4	5	4	5	3	2	yes	yes	yes	At least once a week	Relax	NA
3	22	Man	Chilean	3	5	3	3	2	1	3	3	6	3	4	5	5	4	4	4	4	5	4	2	5	3	2	4	3	yes	yes	yes	Hardly ever	Relax	NA
4	24	Woman	Chilean	4	3	6	1	3	3	6	5	6	6	5	5	5	5	5	5	5	5	5	4	5	4	5	5	3	yes	yes	yes	At least once a week	Relax
5	19	Woman	Chilean	4	2	6	1	6	2	4	1	6	3	5	5	5	3	5	5	5	5	3	2	4	3	3	4	1	yes	yes	yes	Everyday	Relax
6	21	Woman	Chilean	6	2	6	1	5	4	4	4	2	5	5	5	5	2	3	5	4	5	5	2	4	4	4	2	1	yes	yes	yes	At least once a week	Relax
7	21	Woman	Chilean	4	5	4	5	5	1	6	5	3	4	1	1	1	5	5	1	2	1	1	3	1	5	4	3	3	No	No	No	NA	NA	NA
8	24	Woman	Chilean	6	3	6	2	6	3	5	6	4	5	3	3	4	2	4	2	4	3	2	2	3	3	2	3	2	No	yes	No	NA	NA	NA
9	24	Woman	Chilean	7	6	7	6	4	7	7	7	7	7	4	1	2	3	1	1	1	1	1	4	1	3	4	1	1	No	No	No	NA	NA	NA
10	24	Woman	Spanish	7	2	7	1	5	1	7	7	3	7	5	5	5	5	5	5	5	5	5	3	5	3	5	5	3	yes	yes	yes	Everyday	Relax
11	24	Woman	Chilean	1	1	1	1	5	1	1	6	1	5	4	4	5	2	4	5	5	5	5	1	5	5	5	5	5	yes	yes	yes	At least once a month	Relax	NA
12	29	Woman	Chilean	4	6	6	2	6	2	2	4	2	2	5	5	5	5	5	5	5	5	3	3	5	3	5	3	3	yes	yes	yes	At least once a week	Relax
13	18	Woman	Chilean	7	6	7	1	6	1	1	7	6	7	1	5	3	5	5	3	1	3	1	1	3	3	4	4	1	No	yes	No	NA	NA	NA
14	22	Woman	Argentina	7	4	7	7	5	6	6	7	6	7	5	5	5	5	5	5	5	5	5	5	5	3	3	4	1	yes	yes	yes	Everyday	Relax
15	20	Woman	Chilean	7	3	5	2	7	2	6	6	4	6	4	4	4	5	4	4	2	4	3	3	4	3	3	3	2	yes	yes	No	NA	NA	NA
16	23	Woman	Chilean	3	6	3	2	3	3	3	4	3	3	5	5	4	1	4	3	3	5	5	4	5	1	1	3	3	yes	yes	yes	At least once a week	Relax
17	18	Man	Chilean	6	7	6	4	5	7	7	4	6	4	5	1	2	5	5	5	5	5	3	1	5	1	2	2	1	yes	yes	yes	Everyday	Relax
18	21	Woman	chilean	4	4	7	4	7	4	1	7	7	1	5	5	5	5	5	5	5	5	5	1	5	3	5	5	3	yes	yes	yes	Everyday	Relax
19	21	NA	Spanish	5	3	5	2	3	3	5	5	3	6	4	4	4	4	4	2	3	2	3	5	2	4	3	2	4	yes	yes	No	NA	NA	NA
20	32	Woman	Chilean	6	1	4	1	6	1	5	4	1	4	5	4	4	4	5	4	3	4	4	3	5	4	5	3	4	No	yes	No	NA	NA	NA
21	26	Woman	Spanish	2	6	5	3	5	2	2	4	6	5	4	5	4	1	3	5	4	5	4	2	5	1	1	1	1	yes	yes	yes	Everyday	Relax
22	31	Woman	Chilean	7	1	5	1	6	1	7	5	2	7	5	5	5	3	5	5	5	5	4	1	5	3	4	2	1	yes	yes	yes	At least once a week	Relax
23	23	Man	Chilean	4	5	7	4	2	5	6	7	3	4	5	5	5	4	4	5	5	5	3	3	4	2	5	4	4	No	yes	No	NA	NA	NA
24	23	Woman	Chilean	5	6	5	2	3	5	5	5	6	4	3	1	5	2	3	1	5	1	1	2	2	1	2	4	1	yes	No	yes	At least once a week	Relax
25	22	Woman	Chilean	2	7	4	3	4	7	4	4	6	5	4	4	4	5	3	5	2	3	3	1	3	3	3	1	1	yes	yes	yes	Hardly ever	Feel pleasure	NA
26	23	Woman	Chilean	3	2	2	1	5	5	3	5	2	3	2	3	4	3	4	4	4	4	3	2	3	1	3	3	4	yes	yes	yes	At least once a week	Relax
27	29	Woman	Chilean	6	3	6	1	6	1	1	6	7	7	4	1	5	5	5	1	1	1	1	1	1	1	1	1	1	yes	No	yes	Never	Does not apply	NA
28	28	Man	Chilean	4	5	3	1	7	7	7	5	2	7	5	5	5	5	5	5	3	5	5	3	5	3	5	5	1	No	yes	No	NA	NA	NA
29	23	Woman	Chilean	4	2	5	2	5	1	4	5	3	5	3	5	4	2	3	3	5	4	1	1	2	1	4	4	1	No	yes	No	NA	NA	NA
30	23	Woman	Chile	6	5	5	1	2	4	4	5	5	5	4	1	5	1	4	2	3	2	1	1	3	2	5	2	3	No	yes	yes	Hardly ever	Relax
31	20	Man	Chilean	5	5	2	2	2	3	5	6	3	6	3	5	3	2	4	3	2	3	4	1	4	5	3	4	2	yes	yes	yes	Hardly ever	Relax
32	35	Woman	Chilean	6	2	6	1	5	2	6	6	3	6	5	3	5	4	4	2	2	2	2	1	1	1	1	1	1	No	No	No	NA	NA	NA
33	21	Man	chilean	2	5	2	2	5	3	2	6	5	3	4	4	3	2	2	2	2	3	2	2	2	3	2	2	3	yes	yes	yes	Never	Relax	NA
34	27	Woman	Chilean	3	7	6	1	5	4	3	6	3	5	3	4	4	3	3	1	2	1	1	1	1	1	1	1	1	No	No	yes	Hardly ever	Falling asleep / Sleeping	NA
35	23	Woman	Chilean	5	6	7	2	3	6	2	5	2	2	4	2	4	5	4	4	4	4	4	4	4	4	4	4	4	No	yes	yes	At least once a week	Relax
36	33	Man	Chilean	7	5	2	1	7	7	7	7	7	7	4	5	5	5	4	4	1	5	5	2	5	5	5	5	5	yes	yes	No	NA	NA	NA
37	21	Woman	Chile	6	3	1	1	7	6	5	5	3	1	1	1	1	1	1	1	1	1	1	1	1	1	1	1	1	No	No	No	NA	NA	NA
38	22	Woman	Chilean	6	2	5	1	5	5	6	5	3	3	5	5	5	5	5	1	1	1	2	4	1	3	4	1	1	yes	No	yes	Hardly ever	To concentrate	NA
39	21	Man	Chilean	5	6	4	2	4	4	4	4	6	4	3	4	4	1	4	3	3	4	4	2	3	4	4	1	1	No	yes	No	NA	NA	NA
40	21	NA	Chilean	5	3	4	4	3	3	5	6	5	5	5	3	5	5	5	4	1	3	3	4	5	5	5	4	5	yes	yes	yes	At least once a month	Relax
41	24	Woman	Chilean	2	2	2	1	4	3	2	4	4	3	4	4	5	4	4	5	5	5	3	3	4	2	3	1	2	yes	yes	yes	Everyday	Relax
42	24	Woman	chilean	6	5	6	2	6	4	5	7	5	6	4	2	4	5	4	1	2	2	3	3	3	2	4	2	2	No	yes	No	NA	NA	NA
43	23	Woman	Venezuelan	5	5	6	2	5	3	4	5	5	5	2	3	2	3	2	1	1	1	1	1	1	1	1	1	1	yes	No	yes	Hardly ever	Relax	NA
44	22	Woman	Chilean	4	5	7	2	1	2	4	4	3	2	3	5	5	1	2	5	2	5	4	1	5	2	5	5	5	yes	yes	yes	At least once a month	Relax	NA
45	19	Woman	Chilean	3	5	1	1	6	7	6	3	7	2	5	5	5	5	5	5	5	4	4	4	2	4	4	4	5	yes	yes	yes	At least once a week	Relax
46	23	Woman	Chilean	1	7	1	6	7	7	4	1	6	4	4	4	4	4	4	1	1	1	1	1	1	1	1	1	1	No	No	No	NA	NA	NA
47	20	Woman	Chilean	4	3	3	1	7	1	3	6	7	2	1	1	2	2	2	1	2	1	2	1	2	2	1	1	1	yes	No	yes	Hardly ever	Check that I don't feel anything	NA
48	23	Woman	Chilean	6	5	6	2	5	3	5	5	2	5	4	3	4	1	1	1	2	1	1	1	1	1	1	1	1	No	yes	No	NA	NA	NA
49	22	Woman	Chilean	2	6	7	2	7	6	1	5	7	7	1	4	4	1	1	2	1	2	1	1	1	1	1	1	1	yes	No	yes	Hardly ever	Curiosity	NA
50	18	Man	Chilean	3	5	5	5	2	7	4	2	6	6	5	5	5	5	5	1	1	1	1	1	1	3	1	1	2	yes	No	yes	Hardly ever	Curiosity
51	25	Man	Chilean	6	3	6	2	7	5	5	3	5	5	2	2	2	2	3	4	3	4	3	1	3	1	2	2	1	yes	yes	yes	At least once a week	Relax
52	21	Woman	Chilean	5	6	5	5	6	6	5	3	5	5	1	1	2	1	1	2	3	3	2	1	2	1	1	1	1	yes	No	No	NA	NA	NA
53	20	Woman	Chilean	5	5	4	2	6	4	4	5	3	6	5	5	3	4	3	5	5	5	5	5	5	4	3	3	2	yes	yes	yes	At least once a week	Relax
54	25	Woman	Chilean	6	3	3	5	6	6	7	5	5	6	5	5	5	5	3	1	1	1	1	1	1	1	1	1	2	No	yes	No	NA	NA	NA
55	26	Woman	Chilean	6	3	6	2	5	2	5	5	2	5	5	5	5	2	3	1	3	3	2	2	2	2	3	3	4	yes	yes	yes	Hardly ever	Falling asleep / Sleeping	NA
56	19	Woman	Chilean	4	6	3	2	1	3	3	2	4	3	3	4	3	5	3	4	1	1	1	1	2	3	4	1	3	No	yes	No	NA	NA	NA
57	23	Woman	chilean	4	6	5	4	4	1	5	4	4	5	5	1	5	1	3	5	5	5	5	1	5	1	5	3	1	No	yes	No	NA	NA	NA
58	20	Woman	Chilean	7	4	7	1	1	7	7	4	1	1	1	1	4	1	1	1	1	1	1	3	1	1	1	1	1	No	yes	No	NA	NA	NA
59	27	Woman	chilean	1	2	1	1	1	1	1	1	1	1	3	1	1	1	1	2	2	2	1	1	2	1	1	1	1	No	No	No	NA	NA	NA
60	23	Woman	Chilean	3	3	5	3	2	4	3	5	5	5	1	2	2	1	1	2	2	2	2	1	3	2	2	1	1	yes	No	yes	Hardly ever	Relax
61	21	Woman	chilean	6	1	4	1	4	1	1	1	7	5	5	1	5	1	1	1	1	1	1	1	1	1	1	1	1	No	No	No	NA	NA	NA
62	23	Woman	Chilean	3	4	5	2	6	3	2	5	3	2	3	3	3	1	4	4	5	5	4	1	4	2	2	1	4	yes	No	yes	Hardly ever	Relax	NA
63	24	Man	chilean	1	5	1	1	1	4	1	1	4	1	1	1	1	1	1	1	1	4	1	1	1	1	1	1	1	yes	No	yes	Hardly ever	Relax
64	23	Woman	chilean	3	2	4	3	3	2	3	5	6	5	4	5	5	2	4	4	5	5	3	2	4	2	2	3	2	yes	yes	yes	At least once a week	Relax
65	25	Man	chilean	2	5	7	5	7	2	5	7	6	7	4	4	4	2	3	1	3	2	1	1	1	1	1	1	1	yes	yes	yes	At least once a month	To concentrate	https://www.youtube.com/watch?v=N5UoFF09nHM
66	21	Woman	Chilean	1	4	5	2	3	3	2	4	5	4	4	1	4	1	1	1	2	1	1	1	1	1	4	1	1	No	yes	No	NA	NA	NA
67	23	Woman	Chilean	1	7	1	5	7	7	1	4	7	4	4	4	4	4	4	5	5	5	1	1	2	1	1	1	1	yes	No	yes	At least once a week	Relax
68	22	Man	Venezuela	3	6	2	4	4	6	5	5	6	4	4	4	2	1	4	2	1	1	1	1	1	2	1	2	1	yes	No	yes	Hardly ever	Relax
69	23	Woman	Chile	7	6	7	1	2	2	4	6	6	5	4	4	4	1	1	3	1	1	1	1	1	1	4	5	5	No	yes	No	NA	NA	NA
70	33	Woman	Chilean	5	6	6	2	6	6	7	6	5	6	4	4	4	2	2	2	2	2	1	1	1	2	1	1	2	yes	yes	yes	Hardly ever	Falling asleep / Sleeping	NA
71	21	Man	Chilean	6	5	6	5	5	3	6	5	6	7	4	4	2	3	2	5	4	5	3	2	3	2	2	4	2	yes	No	No	NA	NA	NA
72	21	Woman	Chilean	7	1	7	1	4	1	6	6	2	7	3	1	1	1	1	2	2	2	2	2	1	1	1	1	1	No	No	No	NA	NA	NA
73	22	Man	Chilean	4	5	7	2	7	5	4	6	5	6	5	3	4	1	1	1	1	1	1	1	1	1	1	1	1	No	yes	yes	Hardly ever	Curiosity	NA
74	26	Woman	Chilean	7	7	7	1	4	4	4	4	7	7	5	5	5	5	5	5	5	5	5	5	5	5	5	5	5	No	yes	No	NA	NA	NA
75	24	Woman	Chilean	7	7	7	3	7	7	3	7	7	3	3	5	1	3	3	1	5	1	1	1	1	3	3	3	1	yes	No	No	NA	NA	NA
76	23	Woman	chilean	2	2	1	1	5	2	1	3	6	3	5	5	2	1	1	5	5	5	2	1	1	1	3	4	3	yes	yes	yes	Everyday	Relax
77	22	Woman	Chilean	7	2	3	5	6	2	1	7	3	5	5	3	1	4	3	1	1	1	4	4	3	4	4	2	2	yes	yes	No	NA	NA	NA
78	21	Woman	Chilean	2	6	2	3	5	4	2	2	3	2	4	2	2	3	4	1	1	1	1	1	1	1	1	1	1	yes	No	yes	Hardly ever	Killing time	NA
79	29	Woman	Chilean	4	3	5	5	5	5	5	3	4	4	4	4	3	5	2	5	4	3	4	4	3	3	4	2	3	No	yes	No	NA	NA	NA
80	23	NA	Chilean	7	3	3	5	6	3	5	5	6	6	5	4	5	4	4	4	2	4	3	3	4	4	4	4	3	No	yes	yes	Hardly ever	To concentrate	NA
81	21	Woman	Chilean	3	3	5	2	5	2	3	4	4	5	4	4	4	4	4	4	3	2	2	2	2	1	1	1	1	No	yes	No	NA	NA	NA
82	31	Woman	Chilean	7	6	4	1	4	4	6	5	7	4	3	1	5	1	1	3	4	4	1	1	3	1	3	3	3	No	yes	No	NA	NA	NA
83	21	Man	Chilean	4	7	4	4	1	7	2	4	7	4	5	1	1	5	5	1	1	3	4	5	3	3	5	1	5	No	No	No	NA	NA	NA
84	26	Woman	Chilean	4	4	4	4	4	4	4	4	5	5	3	4	3	5	3	2	4	5	4	4	4	4	3	4	3	No	yes	yes	At least once a month	Falling asleep / Sleeping	NA
85	28	Woman	Chilean	7	4	7	2	7	1	7	7	4	7	5	5	5	5	5	5	3	4	4	3	5	5	5	4	5	yes	yes	yes	At least once a month	Relax
86	25	Woman	Chilean	4	2	5	1	3	4	4	4	4	3	2	1	2	2	2	2	1	1	1	1	1	1	1	1	1	No	No	No	NA	NA	NA
87	32	Woman	Chilean	6	1	3	1	2	2	2	2	1	2	1	1	1	1	1	1	1	2	2	2	1	1	1	1	1	No	No	No	NA	NA	NA
88	21	Woman	Chilean	6	7	7	4	6	7	2	7	7	6	4	2	2	4	5	1	2	1	1	3	1	5	2	1	1	yes	No	yes	Never	To concentrate	NA
89	27	Woman	Chilean	5	6	6	3	6	4	4	4	6	5	3	4	3	3	3	2	1	1	1	1	1	3	2	2	2	No	yes	No	NA	NA	NA
90	23	Woman	Chilean	4	3	4	3	3	4	3	3	3	3	1	1	3	1	1	4	5	5	5	5	5	2	1	1	1	No	No	No	NA	NA	NA
91	20	Woman	Chilean	4	1	4	1	7	1	4	4	1	4	5	5	5	5	5	2	2	3	5	5	5	5	4	3	5	No	yes	yes	At least once a week	Relax
92	24	Woman	Chilean	5	1	6	1	5	1	2	5	1	7	4	1	5	4	4	1	1	1	1	1	1	1	1	1	1	No	yes	No	NA	NA	NA
93	29	Man	Chilean	6	4	3	5	5	6	6	6	5	6	4	4	3	3	3	3	4	3	3	2	3	5	4	4	3	No	No	No	NA	NA	NA
94	20	Woman	Chilean	4	6	4	2	3	1	4	5	6	4	5	5	3	2	2	5	3	4	2	3	4	2	4	1	2	yes	yes	yes	At least once a week	Relax
95	23	Woman	Chilean	2	5	2	2	3	3	3	3	2	2	2	4	4	5	4	2	1	1	4	4	3	2	3	1	1	No	yes	No	NA	NA	NA
96	28	Woman	Chilean	5	5	4	1	5	2	2	4	1	5	1	1	5	3	4	2	1	1	1	1	1	1	1	1	1	No	No	No	NA	NA	NA
97	21	Woman	Chilean	7	4	4	1	1	1	2	5	4	5	3	4	4	4	3	3	3	4	4	1	4	3	3	3	1	No	yes	No	NA	NA	NA
98	28	Woman	Chilean	4	3	6	1	4	3	4	3	3	3	1	1	3	1	1	1	1	1	1	1	1	1	1	1	1	No	yes	No	NA	NA	NA
99	26	Woman	Chilean	5	6	6	5	5	3	5	4	7	5	5	5	5	4	5	5	5	5	5	5	5	4	3	3	5	yes	yes	yes	At least once a week	Relax	NA
100	33	Woman	Chilean	1	1	4	1	7	1	2	2	1	1	5	5	5	5	5	5	5	5	5	1	5	1	2	5	1	No	yes	No	NA	NA	NA
101	28	Woman	Chilean	4	3	4	7	4	3	2	3	3	3	4	4	1	5	5	3	3	3	3	2	2	2	2	1	1	yes	No	No	NA	NA	NA
102	21	Woman	chilean	5	6	5	2	4	4	5	4	6	4	4	5	5	5	4	4	4	4	4	2	3	2	3	3	3	yes	yes	yes	At least once a week	Relax
103	20	Woman	Chilean	6	4	6	1	6	1	3	5	7	7	1	3	1	1	1	1	5	1	1	1	1	1	1	1	3	No	yes	yes	Hardly ever	Relax	NA
104	22	Woman	Chilean	6	1	7	1	5	1	1	1	1	5	5	5	5	5	5	5	5	5	5	5	5	5	5	5	5	yes	yes	No	NA	NA	NA
105	22	Woman	Chilean	2	6	2	6	5	6	2	2	7	2	4	4	2	2	5	2	2	3	4	2	2	4	2	4	2	yes	yes	yes	At least once a month	Relax	NA
106	21	Woman	Chilean	5	1	6	1	7	1	3	6	1	6	5	3	3	5	5	5	5	5	3	3	5	1	4	5	1	yes	yes	yes	At least once a month	Relax
107	21	Woman	Chilean	5	2	3	1	5	1	6	2	2	6	4	1	5	5	5	1	2	1	1	1	1	5	4	1	1	No	yes	No	NA	NA	NA
108	30	Man	Chilean	6	1	6	1	4	1	6	6	1	6	2	1	4	1	1	3	3	3	2	2	3	2	2	1	1	yes	No	yes	Hardly ever	Curiosity	No me gusta el ASMR
109	24	Woman	Chilean	3	1	6	2	7	1	4	3	6	6	5	4	3	1	3	1	1	1	1	5	1	5	5	3	2	No	No	No	NA	NA	NA
110	18	Woman	Chilean	7	6	7	2	4	5	7	6	4	7	4	4	4	1	1	3	1	2	2	3	4	3	3	1	1	No	yes	No	NA	NA	NA
111	19	Woman	Chile	5	6	6	2	6	5	4	4	6	5	5	5	5	5	3	1	2	2	1	1	1	3	2	1	1	No	yes	No	NA	NA	NA
112	19	Woman	Chilean	4	5	5	1	4	3	5	4	4	4	4	4	1	1	1	1	1	1	1	4	1	3	1	1	1	No	No	No	NA	NA	NA
113	27	Woman	Peruvian	3	5	5	4	6	3	4	4	4	4	3	3	2	3	2	3	3	3	3	3	3	3	3	2	3	yes	yes	yes	At least once a month	Relax
114	18	Man	Chilean	4	5	4	3	6	2	4	3	3	4	3	4	1	3	4	4	2	4	2	1	4	1	1	1	1	yes	No	yes	Never	To experience	NA
115	19	Woman	Chilean	5	3	5	3	3	3	5	5	3	5	4	5	4	4	3	2	3	3	2	2	2	4	4	3	4	No	No	No	NA	NA	NA
116	18	Woman	Chilean	3	3	6	2	7	3	5	6	5	6	1	2	2	3	3	3	2	3	3	3	3	1	2	2	3	yes	No	yes	Hardly ever	Relax
117	19	Woman	Chilean	4	6	4	2	5	6	4	4	6	4	2	3	3	3	3	2	2	2	2	2	2	2	2	2	2	yes	yes	yes	Everyday	Relax	Los de personas comiendo
118	20	Man	Chilean	4	2	5	1	6	2	4	3	2	3	1	2	4	1	2	1	3	2	1	1	3	1	1	1	1	yes	yes	yes	Everyday	Relax
119	18	Woman	Chilean	6	2	5	1	6	1	5	5	2	5	4	4	1	4	5	1	5	2	4	2	3	2	5	3	5	No	No	yes	Hardly ever	Relax
120	19	Woman	Chilean	3	3	1	1	4	7	4	5	5	4	1	4	1	1	1	1	4	3	1	1	1	1	1	1	2	yes	No	yes	Hardly ever	Relax	NA
121	35	Woman	Chile	1	5	6	5	6	4	2	5	6	6	1	1	2	5	2	4	1	4	4	2	3	1	1	1	1	No	No	No	NA	NA	NA
122	23	Woman	Chilean	4	7	4	5	3	7	4	4	6	4	4	2	4	2	5	2	1	1	1	1	1	5	4	4	5	No	yes	No	NA	NA	NA
123	20	Woman	chilean	3	7	5	4	2	4	5	4	7	4	4	3	4	1	1	3	3	2	1	1	1	1	1	1	1	No	yes	No	NA	NA	NA
124	19	Man	Chilean	2	5	6	3	7	5	5	3	5	5	4	1	4	4	4	2	1	2	4	3	4	1	2	1	3	No	yes	No	NA	NA	NA
125	22	Woman	Chilean	6	2	5	2	6	1	6	6	3	6	4	4	4	1	1	2	1	1	1	1	1	4	4	1	1	yes	yes	yes	Hardly ever	NA	NA
126	23	Man	Chilean	2	6	2	3	5	4	2	2	6	2	2	3	2	1	1	1	1	1	1	1	1	1	1	1	1	No	No	No	NA	NA	NA
127	23	Man	Chilean	3	6	3	5	3	6	3	3	6	3	5	5	5	3	4	2	4	2	3	2	3	3	1	3	1	yes	yes	yes	Hardly ever	In general I do not search
128	23	Woman	Chilean	6	5	3	1	3	4	5	5	4	5	2	1	3	2	1	2	2	3	2	1	2	1	1	1	1	No	No	No	NA	NA	NA
129	21	Woman	chilean	2	3	5	2	4	2	2	5	5	5	2	3	1	1	1	1	1	1	1	1	1	1	1	1	1	No	No	No	NA	NA	NA
130	21	Woman	Chilean	4	5	4	2	6	5	4	5	3	6	4	3	3	5	4	1	1	1	2	2	1	2	4	1	1	No	No	No	NA	NA	NA
131	22	Man	Chilean	4	5	3	5	2	6	3	3	7	2	1	1	1	3	3	1	1	1	1	1	1	1	1	1	1	yes	No	yes	Hardly ever	.	NA
132	22	Woman	Chilean	5	7	6	2	1	3	6	5	7	6	4	3	3	4	4	4	3	3	3	1	4	3	4	2	1	No	No	No	NA	NA	NA
133	23	Woman	Chilean	5	5	6	2	5	5	5	3	3	5	1	4	4	1	1	2	1	2	3	1	1	1	1	1	1	No	yes	No	NA	NA	NA
134	22	Man	chilean	4	5	5	4	3	6	3	3	5	5	5	4	3	5	5	3	2	2	3	2	2	4	4	1	3	No	No	yes	Hardly ever	Relax	NA
135	21	Man	Chilean	5	7	1	2	4	6	3	5	1	1	4	5	4	2	3	2	1	2	4	5	4	3	4	2	4	yes	yes	No	NA	NA	NA
136	23	Woman	Chilean	4	5	5	3	2	4	4	4	5	5	4	4	4	5	4	3	2	4	5	2	4	4	4	5	4	No	yes	No	NA	NA	NA
137	21	Woman	Chilean	1	5	4	1	5	1	1	5	2	5	3	3	4	4	3	4	1	1	1	1	1	2	4	2	1	No	No	No	NA	NA	NA
138	20	Woman	Chilean	5	2	1	2	6	1	5	5	1	5	2	4	4	3	3	3	2	3	3	3	3	1	1	1	1	No	yes	No	NA	NA	NA
139	20	Woman	Chilean	3	2	5	1	6	1	4	5	2	5	3	4	5	5	5	3	2	2	3	4	3	3	3	4	2	No	yes	No	NA	NA	NA
140	22	Woman	Chilean	6	3	3	2	6	2	6	6	5	3	4	4	4	3	3	4	4	5	4	2	5	1	4	4	1	yes	yes	yes	At least once a month	Relax
141	21	Woman	Chilean	3	5	3	2	4	4	4	2	5	4	4	4	2	3	4	2	4	4	3	2	2	2	2	2	2	yes	yes	yes	Hardly ever	Relax
142	22	Man	Chilean	7	4	7	1	7	4	7	7	4	7	5	1	1	1	1	3	1	1	1	1	1	1	1	1	1	No	yes	No	NA	NA	NA
143	22	Woman	Chilean	4	6	6	1	6	5	4	6	4	6	5	5	5	5	5	5	3	5	4	5	5	3	4	4	3	No	yes	No	NA	NA	NA
144	21	Man	Chilean	2	3	5	4	6	5	5	5	3	2	4	4	4	2	2	3	3	3	2	1	4	4	3	3	3	No	yes	No	NA	NA	NA
145	21	Woman	Chilean	2	2	6	1	3	2	2	2	2	1	1	1	1	1	5	5	5	5	2	3	3	2	3	1	4	No	No	No	NA	NA	NA
146	22	Woman	Argentina	2	7	1	5	5	7	1	2	6	1	5	4	1	1	4	1	1	1	1	1	1	4	5	3	2	No	No	No	NA	NA	NA
147	22	Woman	Chilean	4	3	7	1	7	2	2	3	2	6	3	3	5	4	5	3	1	1	5	4	3	3	1	1	1	yes	yes	yes	Hardly ever	Curiosity	No
148	21	Woman	Chilean	5	5	3	2	5	6	4	5	5	5	5	2	5	2	4	1	1	2	1	1	1	1	1	1	1	No	No	No	NA	NA	NA
149	21	Man	Chilean	1	2	5	2	3	2	1	1	3	3	5	1	5	4	3	1	1	3	4	5	5	3	3	3	5	No	yes	No	NA	NA	NA
150	35	Woman	Chilean	3	3	2	1	7	1	4	1	1	7	1	1	1	4	4	5	5	2	4	3	2	5	5	5	1	No	No	No	NA	NA	NA
151	22	Woman	Chilean	4	2	2	1	6	1	4	2	1	5	4	4	2	3	2	4	4	4	2	3	3	3	4	2	2	yes	yes	yes	At least once a month	Relax	NA
152	22	Man	Chilean	7	7	2	2	7	5	6	1	6	1	1	1	1	4	1	1	1	1	1	1	1	3	1	1	1	No	No	No	NA	NA	NA
* 153	21	Man	Chilean	6	6	6	6	6	6	6	6	6	6	2	1	3	1	1	4	1	1	1	1	1	1	1	1	1	yes	No	No	NA	NA	NA
154	21	Man	Chilean	6	6	7	2	7	5	5	6	6	7	5	5	1	4	3	5	2	5	3	1	4	5	4	3	1	No	No	No	NA	NA	NA
155	21	Man	Chilean	5	2	4	1	6	2	5	6	5	6	2	1	3	4	4	3	3	3	4	3	3	4	4	2	3	No	yes	No	NA	NA	NA
156	49	Woman	chilean	5	5	3	3	5	3	5	5	3	3	4	2	4	5	5	2	1	2	4	2	2	3	4	2	2	No	No	No	NA	NA	NA
157	22	Woman	Chilean	7	3	7	1	4	1	1	7	3	7	5	5	5	5	5	5	5	5	5	1	5	1	3	1	1	yes	yes	yes	Everyday	Relax
158	22	Woman	Chilean	4	3	2	1	5	3	3	4	3	2	1	2	1	5	5	1	1	1	1	1	1	2	2	1	1	No	No	No	NA	NA	NA
159	23	Woman	Chilean	5	6	4	2	6	2	5	5	6	5	2	4	4	4	4	4	4	3	3	1	2	2	2	2	2	yes	yes	No	NA	NA	NA
160	21	Man	Chilean	6	6	6	2	6	5	3	6	7	6	5	5	5	5	5	5	4	5	5	2	5	4	4	4	2	No	yes	No	NA	NA	NA
161	20	Woman	chilean	3	1	3	1	6	1	4	4	2	5	3	4	4	2	3	3	1	2	2	1	1	2	4	2	1	No	No	yes	Never	I don't usually see them because they give me an unpleasant feeling
162	21	Man	Chilean	4	4	6	2	6	2	3	6	5	7	5	2	4	4	4	2	1	2	2	2	2	1	4	3	2	yes	No	yes	Hardly ever	Curiosity	NA
163	19	Woman	Chilean	2	1	6	1	7	1	2	6	1	7	4	3	1	4	4	5	5	5	4	1	2	2	2	4	1	yes	yes	yes	Hardly ever	Relax	NA
164	18	Woman	Chilean	4	6	4	5	4	7	4	4	7	4	3	3	3	3	3	4	4	3	3	2	3	4	3	4	4	yes	yes	yes	At least once a month	Relax
165	23	Woman	Chilean	7	6	7	1	6	4	7	4	3	5	4	4	4	4	4	1	3	1	3	1	3	3	1	1	1	No	No	No	NA	NA	NA
166	18	Woman	Chilean	4	5	4	3	6	6	4	4	6	6	2	2	2	1	2	3	1	3	2	3	2	3	3	3	3	yes	No	yes	Hardly ever	Curiosity	NA
167	20	Woman	Chilean	6	5	4	1	5	5	6	6	3	5	5	5	5	5	5	5	5	5	5	2	4	5	5	5	3	yes	yes	yes	Hardly ever	Relax
168	21	Man	Chilean	7	4	7	1	4	1	1	4	1	1	1	1	1	1	1	1	1	1	1	1	1	1	1	1	1	No	No	No	NA	NA	NA
169	29	Woman	Chilean	7	3	2	1	7	1	4	6	2	7	5	4	3	5	5	1	1	1	1	1	1	1	3	1	3	No	yes	No	NA	NA	NA
170	32	Woman	Chilean	1	1	1	1	7	1	1	4	6	5	1	1	1	1	1	3	1	1	1	1	1	1	1	1	1	No	No	No	NA	NA	NA
171	41	Woman	Chilean	4	6	5	4	5	5	5	5	6	5	1	1	1	1	1	1	1	1	1	1	1	1	1	1	1	No	No	No	NA	NA	NA
172	28	Woman	Chilean	4	3	3	4	2	2	2	4	6	2	4	4	4	3	3	1	1	1	1	1	1	3	3	3	3	No	yes	No	NA	NA	NA
173	27	Man	Chilean	3	5	3	4	6	5	3	3	4	4	4	4	5	5	5	1	1	1	1	4	4	4	5	2	2	No	yes	yes	At least once a month	Relax
174	22	Woman	Chilean	4	1	4	4	6	2	3	3	1	5	5	3	3	3	4	3	3	3	3	3	3	3	3	3	3	No	No	No	NA	NA	NA
175	21	Man	Chilean	5	5	7	1	7	3	7	7	6	7	4	4	3	1	4	4	2	4	1	1	3	1	1	1	1	yes	yes	yes	At least once a month	Relax	NA
176	20	Woman	chilean	2	3	1	1	3	4	4	4	6	1	5	5	3	5	5	5	4	5	3	1	4	5	3	4	1	yes	yes	yes	At least once a week	Relax
177	23	Woman	chilean	3	5	2	1	6	3	2	3	7	4	4	4	4	4	3	2	2	3	2	2	4	2	3	2	2	No	No	No	NA	NA	NA
* This subject was deleted from the analysis, as all of his reponses in the ERQ were the same
